# Supplementary material for: Oxygen-Free Csp3-H Oxidation of Pyridin-2-yl-methanes to Pyridin-2-yl-methanones with Water by Copper Catalysis
Source: Molecules. 2023 Nov 14;28(22):7587. doi: 10.3390/molecules28227587 (PMC10673412; doi:10.3390/molecules28227587)
Supplement: Supplementary file 1 [file molecules-28-07587-s001.zip]

Archive with 1 entries (1 files):
- molecules-2686682-supplementary.pdf
